# Supplementary material for: Geochemical Patterns and Human Health Risks of Less-Regulated Metal(loid)s in Historical Urban and Industrial Topsoils from Alcalá de Henares, Spain
Source: J Xenobiot. 2026 Jan 21;16(1):17. doi: 10.3390/jox16010017 (PMC12921956; doi:10.3390/jox16010017)
Supplement: Supplementary file 1 [file jox-16-00017-s001.zip]

Archive with 1 entries (1 files):
- jox-4094131-supplementary.pdf
